# Supplementary material for: Knowledge of UK Residents About Importing Puppies from EU Countries
Source: Animals (Basel). 2025 Jul 25;15(15):2193. doi: 10.3390/ani15152193 (PMC12345551; doi:10.3390/ani15152193)
Supplement: Supplementary file 1 [file animals-15-02193-s001.zip]

Archive with 3 entries (3 files):
- File S1 Final complete survey.pdf
- Table S1. Univariable analysis of risk factor analysis for pet passports questions.pdf
- Table S2. Univariable analysis of risk factors for the number of diseases respondents had heard of.pdf
